# Supplementary material for: An Arabidopsis Mutant Over-Expressing Subtilase SBT4.13 Uncovers the Role of Oxidative Stress in the Inhibition of Growth by Intracellular Acidification
Source: Int J Mol Sci. 2020 Feb 10;21(3):1173. doi: 10.3390/ijms21031173 (PMC7037345; doi:10.3390/ijms21031173)
Supplement: Supplementary file 1 [file ijms-21-01173-s001.zip]

Archive with 4 entries (3 files):
- zipcosa/
- zipcosa/DataSetS1.xlsx.zip
- zipcosa/SuppFig.docx.zip
- zipcosa/Table S1.docx.zip
